# Supplementary material for: Phytochemical Screening and Characterization of Volatile Compounds from Three Medicinal Plants with Reported Anticancer Properties Using GC-MS
Source: Life (Basel). 2024 Oct 25;14(11):1375. doi: 10.3390/life14111375 (PMC11595905; doi:10.3390/life14111375)
Supplement: Supplementary file 1 [file life-14-01375-s001.zip]

Archive with 1 entries (1 files):
- life-3238287-supplementary.pdf
